# Supplementary material for: AB-Kefir Reduced Body Weight and Ameliorated Inflammation in Adipose Tissue of Obese Mice Fed a High-Fat Diet, but Not a High-Sucrose Diet
Source: Nutrients. 2021 Jun 24;13(7):2182. doi: 10.3390/nu13072182 (PMC8308298; doi:10.3390/nu13072182)
Supplement: Supplementary file 1 [file nutrients-13-02182-s001.zip]

Archive with 1 entries (1 files):
- nutrients-1235485-supplementary.pdf
